# Supplementary material for: From the Mountain to the Valley: Drivers of Groundwater Prokaryotic Communities along an Alpine River Corridor
Source: Microorganisms. 2023 Mar 17;11(3):779. doi: 10.3390/microorganisms11030779 (PMC10055094; doi:10.3390/microorganisms11030779)
Supplement: Supplementary file 1 [file microorganisms-11-00779-s001.zip]

Archive with 1 entries (1 files):
- microorganisms-2213304-supplementary.pdf
